# Supplementary material for: Off-the-shelf invariant NKT cells expressing anti-PSCA CAR and IL-15 promote pancreatic cancer regression in mice
Source: J Clin Invest. 2025 Apr 15;135(8):e179014. doi: 10.1172/JCI179014 (PMC11996875; doi:10.1172/JCI179014)
Supplement: Supporting data values [file jci-135-179014-s056.xlsx]

## Sheet: figure 1E
PSCA CAR_sIL15	5381.17	5149.54	5088.7
sIL15	5473.28	4665.54	5490.44

## Sheet: figure 1F
	LAG-3				PD-1				TIM-3
PSCA CAR_sIL15	24.5	29.5	8.53	21.3	9.53	6.43	2.98	6.24	8.55	5.96	1.59	6.78
sIL15	20.9	31.3	5.91	7.37	5.41	8.66	2	4	10.9	3.84	1	3.69

## Sheet: Figure 2B
CD69	PSCA CAR_sIL15			sIL15
Capan-1	18.7	36.4	47.2	3.61	2.56	2.67
MIA PaCa-2	24.2	40	49.2	4.25	4.73	7.8
BxPC-3	16.2	1.72	14.1	2.19	1.86	2.4
Effector Alone	14.6	4.87	16.2	3.29	2.5	2.23
CD25	PSCA CAR_sIL15			sIL15
Capan-1	42	31.1	55.6	4.25	2.2	15.6
MIA PaCa-2	41.4	31.7	56.2	4.69	3.48	18.7
BxPC-3	18.2	3.7	34.1	4.9	4.74	21.8
Effector Alone	19.3	10.3	38.2	3.76	6.38	24.1

## Sheet: Figure 2D
	PSCA CAR_sIL15				sIL15
Capan-1	57.6	23.2	70.8	62.4	3.9	4.49	2.34	3.05
MIA PaCa-2	60.4	24.2	67.4	67.6	4.14	3.54	1.53	2.13
BxPC-3	12.8	6.17	5.42	4.81	7.37	3.61	3.96	3.88
Effector Alone	1.86	3.66	2.27	2.35	3.28	3.99	1.07	0.33

## Sheet: Figure 2E
	PSCA CAR_sIL15				sIL15
Capan-1	58.7	18.2	27.6	54.4	1.67	1.75	0.57	0.57
MIA PaCa-2	61.7	16.8	21.7	51.9	1.84	1.89	0.42	1.18
BxPC-3	4.38	8.87	0	1.85	3.11	2.82	0.47	1.11
Effector Alone	2.69	9.08	0.16	0.21	1.96	2	0.24	0.33

## Sheet: Figure 2F
	PSCA CAR_sIL15				sIL15
Capan-1	56.8	21.2	29.8	47.2	2.98	4.05	0.64	0.19
MIA PaCa-2	59.2	22.3	31.1	36.8	3.52	4.01	0.7	0.95
BxPC-3	5.97	10.7	1.19	2.59	6.58	4.55	1.32	2.77
Effector Alone	1.54	8.64	0.73	1.5	2.42	3.29	0.95	0.67

## Sheet: Figure 3C
NT supernatant				sIL15 supernatant				PSCA CAR supernatant				PSCA CAR s15 supernatant
7.90653	10.8515	-5.46891	-5.19859	37.2172	35.2753	19.4531	15.8765	14.9061	16.2292	-0.44708	-1.93387	43.2032	41.0371	20.6384	16.9162
5.71916	7.11694	-5.96798	-5.68725	32.5864	27.8489	17.592	11.1458	10.6381	11.2356	-2.5681	-1.50759	40.8024	35.1152	19.006	12.8717
6.12463	7.277	-4.66833	-5.11541	22.7806	20.1344	11.0834	7.83947	7.93854	9.53905	-4.13807	-2.62009	28.1903	21.895	12.6638	11.5305
5.06829	6.04994	-5.1466	-5.17779	13.0175	13.0282	2.67207	1.15409	5.75117	5.9219	-5.65606	-5.40653	15.8237	15.0768	6.16552	4.92826

## Sheet: Figure 4C
	Untreated				sIL15				PSCA CAR_sIL15
3	1	1	1	1	1	1	1	1	1	1	1	1
5	1.23	0.92	1.26	1.62	0.54	0.73	1.53	1.83	0.13	0.09	0.04	0.21
11	2	3.31	3.84	2.39	1	1.6	1.21	3.64	0.1	0.07	0.08	0.42
17	6.74	10.17	8.85	6.02	3.48	4.88	13.04	9.59	0.15	0.09	0.16	0.47
25	18.46	28.85	25.48	9.2	10.54	20.73	35.56	20.84	0.23	0.3	0.3	2.17
33	129.65	101.07	160.82	44.64	101.4	106.69	112.01	87.2	1.1	1.39	1.36	10.65

## Sheet: Figure 4D
	Untreated	sIL15	PSCA CAR_sIL15
36	1
38	1
37	1
40	1
38		1
37		1
38		1
39		1
80			0
80			0
80			0
80			0

## Sheet: Figure 4G
	Untreated					sIL15					PSCA CAR_sIL15
3	1	1	1	1	1	1	1	1	1	1	1	1	1	1	1	1
5	1.26419	1.96666	3.59289	5.43214	4.23482	0.301874	0.475851	0.245549	0.432936	0.707337	0.025398	0.031686	0.060982	0.030678	0.118625	0.21436
8	1.94932	1.62088	9.49388	13.1605	6.234	0.206489	0.514989	0.196186	0.391739	0.540173	0.030252	0.040616	0.092661	0.028796	0.139706	0.087019
15	7.18	4.9	39.23	61.62	18.43	0.68	1.22	0.71	1.18	1.65	0.05	0.07	0.1	0.1	0.37	0.09

[truncated: 21 more sheets: Figure 4I, Figure 4J, Figure 5C, Figure 5E, Figure 5F, Figure 6D, Figure 6E, Figure 6F, Figure 6G, Figure 7C, Figure 7D, Figure 7F, Figure 7G, Figure 8E, Figure 8G, Figure S2, Figure S3, Figure S6, Figure S7, Figure S8A …]
